# Supplementary material for: Strong Association between Diarrhea and Concentration of Enterotoxigenic Escherichia coli Strain TW10722 in Stools of Experimentally Infected Volunteers
Source: Pathogens. 2023 Feb 8;12(2):283. doi: 10.3390/pathogens12020283 (PMC9960819; doi:10.3390/pathogens12020283)
Supplement: Supplementary file 1 [file pathogens-12-00283-s001.zip]

Archive with 1 entries (1 files):
- pathogens-2074983-supplementary.xlsx
