# Supplementary material for: Strong Association between Diarrhea and Concentration of Enterotoxigenic Escherichia coli Strain TW10722 in Stools of Experimentally Infected Volunteers
Source: Pathogens. 2023 Feb 8;12(2):283. doi: 10.3390/pathogens12020283 (PMC9960819; doi:10.3390/pathogens12020283)
Supplement: Supplementary file 1 [file pathogens-12-00283-s001.zip › pathogens-2074983-supplementary.xlsx]

## Sheet: qPCRData
VolunteerID	Day	Dilution	Conc	IsValid	Ct	Dose
EV01	1	1		0		1000000
EV01	1	1		0		1000000
EV01	2	1		0		1000000
EV01	2	1		0		1000000
EV01	3	1		0		1000000
EV01	3	1		0		1000000
EV01	4	1		0		1000000
EV01	4	1		0		1000000
EV01	5	1	0.0039	1	27.02	1000000
EV01	5	1	0.00419	1	26.92	1000000
EV01	6	1	0.000371	1	30.47	1000000
EV01	6	1	0.000408	1	30.33	1000000
EV01	8	1	0.000292	1	30.82	1000000
EV01	8	1	0.000243	1	31.08	1000000
EV01	1	10		0		1000000
EV01	1	10		0		1000000
EV01	2	10		0		1000000
EV01	2	10		0		1000000
EV01	3	10		0		1000000
EV01	3	10		0		1000000
EV01	4	10		0		1000000
EV01	4	10		0		1000000
EV01	5	10	0.000296	1	30.79	1000000
EV01	5	10	0.000322	1	30.67	1000000
EV01	6	10	4.31e-05	1	33.63	1000000
EV01	6	10	3.01e-05	1	34.21	1000000
EV01	8	10	2.15e-05	1	34.82	1000000
EV01	8	10	2.04e-05	1	34.92	1000000
EV02	0	1		0		1000000
EV02	1	1	5.46e-06	0	39.14	1000000
EV02	1	1	6.17e-06	0	38.32	1000000
EV02	2	1	0.00064	1	29.67	1000000
EV02	2	1	0.000653	1	29.64	1000000
EV02	3	1	0.000369	1	30.47	1000000
EV02	3	1	0.000331	1	30.63	1000000
EV02	4	1	0.00171	1	28.23	1000000
EV02	4	1	0.00177	1	28.18	1000000
EV02	5	1	0.00249	1	27.68	1000000
EV02	5	1	0.00255	1	27.65	1000000
EV02	6	1	0.00215	1	27.9	1000000
EV02	6	1	0.00234	1	27.77	1000000
EV02	7	1	0.00044	1	30.22	1000000
EV02	7	1	0.000426	1	30.26	1000000
EV02	0	10		0		1000000
EV02	0	10		0		1000000
EV02	1	10		0		1000000
EV02	1	10	8.39e-06	0	37.08	1000000
EV02	2	10	7.53e-05	1	32.8	1000000
EV02	2	10	4.02e-05	1	33.73	1000000
EV02	3	10	3.1e-05	1	34.16	1000000
EV02	3	10	3.57e-05	1	33.93	1000000
EV02	4	10	0.000152	1	31.77	1000000
EV02	4	10	0.000139	1	31.9	1000000
EV02	5	10	0.000238	1	31.12	1000000
EV02	5	10	0.000248	1	31.05	1000000
EV02	6	10	0.000167	1	31.63	1000000
EV02	6	10	0.000204	1	31.34	1000000
EV02	7	10	3.32e-05	1	34.05	1000000
EV02	7	10	3.6e-05	1	33.91	1000000
EV03	0	1		0		1000000
EV03	0	1		0		1000000
EV03	1	1		0		1000000
EV03	1	1		0		1000000
EV03	2	1		0		1000000
EV03	2	1		0		1000000
EV03	3	1		0		1000000
EV03	3	1		0		1000000
EV03	4	1		0		1000000
EV03	4	1		0		1000000
EV03	5	1		0		1000000
EV03	5	1	5.39e-06	0	39.28	1000000
EV03	6	1		0		1000000
EV03	6	1		0		1000000
EV03	0	10		0		1000000
EV03	0	10		0		1000000
EV03	1	10		0		1000000
EV03	1	10		0		1000000
EV03	2	10		0		1000000
EV03	2	10		0		1000000
EV03	3	10		0		1000000
EV03	3	10		0		1000000
EV03	4	10		0		1000000
EV03	4	10	6.16e-06	0	38.33	1000000
EV03	5	10		0		1000000
EV03	5	10	5.65e-06	0	38.87	1000000
EV03	6	10		0		1000000
EV03	6	10		0		1000000
EV04	0	1		0		10000000
EV04	0	1		0		10000000
EV04	1	1	0.00013	1	31.99	10000000
EV04	1	1	0.00237	1	27.75	10000000
EV04	2	1	0.00015	1	31.79	10000000
EV04	2	1	0.000166	1	31.64	10000000
EV04	4	1	0.000449	1	30.19	10000000
EV04	4	1	0.000445	1	30.2	10000000
EV04	5	1	0.00089	1	29.18	10000000
EV04	5	1	0.000876	1	29.21	10000000
EV04	6	1	0.000646	1	29.65	10000000
EV04	6	1	0.000715	1	29.5	10000000
EV04	7	1	0.000531	1	29.94	10000000
EV04	7	1	0.000518	1	29.97	10000000
EV04	8	1	0.000384	1	30.42	10000000
EV04	8	1	0.000391	1	30.39	10000000
EV04	0	10		0		10000000
EV04	0	10		0		10000000
EV04	1	10	1.01e-05	0	36.52	10000000
EV04	1	10	1.25e-05	0	35.98	10000000
EV04	2	10	1.54e-05	1	35.5	10000000
EV04	2	10	1.72e-05	1	35.26	10000000
EV04	4	10	4.26e-05	1	33.64	10000000
EV04	4	10	4.55e-05	1	33.54	10000000
EV04	5	10	8e-05	1	32.71	10000000
EV04	5	10	6.63e-05	1	32.98	10000000
EV04	6	10	5.96e-05	1	33.14	10000000
EV04	6	10	6.18e-05	1	33.08	10000000
EV04	7	10	4.18e-05	1	33.67	10000000
EV04	7	10	3.73e-05	1	33.86	10000000
EV04	8	10	3.8e-05	1	33.82	10000000
EV04	8	10	3.77e-05	1	33.84	10000000
EV05	0	1		0		10000000
EV05	0	1		0		10000000
EV05	2	1	5.87e-05	1	33.16	10000000
EV05	2	1	7.11e-05	1	32.88	10000000
EV05	5	1	0.0235	1	24.39	10000000
EV05	5	1	0.0336	1	23.87	10000000
EV05	6	1	0.00112	1	28.85	10000000
EV05	6	1	0.000851	1	29.25	10000000
EV05	7	1	0.0017	1	28.24	10000000
EV05	7	1	0.00184	1	28.12	10000000
EV05	8	1	1.97e-05	1	34.98	10000000
EV05	8	1	1.77e-05	1	35.2	10000000
EV05	0	10		0		10000000
EV05	0	10		0		10000000
EV05	2	10	1.33e-05	1	35.83	10000000
EV05	2	10	1.11e-05	0	36.27	10000000
EV05	5	10	0.000663	1	29.61	10000000
EV05	5	10	0.00391	1	27.02	10000000
EV05	6	10	7.93e-05	1	32.72	10000000
EV05	6	10	7.11e-05	1	32.88	10000000
EV05	7	10	0.000206	1	31.32	10000000
EV05	7	10	0.000223	1	31.21	10000000
EV05	8	10	7.88e-06	0	37.29	10000000
EV05	8	10	7.6e-06	0	37.42	10000000
EV06	0	1		0		10000000
EV06	0	1		0		10000000
EV06	1	1		0		10000000
EV06	1	1		0		10000000
EV06	2	1	1.07e-05	0	36.36	10000000
EV06	2	1	1.28e-05	1	35.91	10000000
EV06	3	1	0.000217	1	31.25	10000000
EV06	3	1	0.00024	1	31.1	10000000
EV06	4	1	0.00138	1	28.54	10000000
EV06	4	1	0.0014	1	28.52	10000000
EV06	5	1	0.000727	1	29.48	10000000
EV06	5	1	0.000731	1	29.47	10000000
EV06	6	1	0.00068	1	29.58	10000000
EV06	6	1	0.000629	1	29.69	10000000
EV06	7	1	0.000344	1	30.57	10000000
EV06	7	1	0.000342	1	30.58	10000000
EV06	8	1	2.91e-05	1	34.27	10000000
EV06	8	1	2.54e-05	1	34.51	10000000
EV06	0	10		0		10000000
EV06	0	10		0		10000000
EV06	1	10		0		10000000
EV06	1	10		0		10000000
EV06	2	10		0		10000000
EV06	2	10		0		10000000
EV06	3	10	1.89e-05	1	35.07	10000000
EV06	3	10	3.16e-05	1	34.13	10000000
EV06	4	10	0.000112	1	32.21	10000000
EV06	4	10	0.000118	1	32.14	10000000
EV06	5	10	3.85e-05	1	33.8	10000000
EV06	5	10	8.4e-05	1	32.64	10000000
EV06	6	10	5.14e-05	1	33.36	10000000
EV06	6	10	6.44e-05	1	33.02	10000000
EV06	7	10	2.97e-05	1	34.24	10000000
EV06	7	10	3.15e-05	1	34.13	10000000
EV06	8	10	7.46e-06	0	37.48	10000000
EV06	8	10	1.01e-05	0	36.52	10000000
EV07	0	1		0		100000000
EV07	0	1		0		100000000
EV07	1	1		0		100000000
EV07	1	1		0		100000000
EV07	2	1	3.81e-05	1	33.82	100000000
EV07	2	1	5.07e-05	1	33.38	100000000
EV07	5	1	0.00226	1	27.82	100000000
EV07	5	1	0.00222	1	27.85	100000000
EV07	6	1	0.0008	1	29.34	100000000
EV07	6	1	0.000775	1	29.39	100000000
EV07	8	1	6.91e-06	0	37.79	100000000
EV07	8	1	1.12e-05	0	36.25	100000000
EV07	0	10		0		100000000
EV07	0	10		0		100000000
EV07	1	10		0		100000000
EV07	1	10		0		100000000
EV07	2	10	7.5e-06	0	37.47	100000000
EV07	2	10	9.1e-06	0	36.82	100000000
EV07	5	10	0.000153	1	31.76	100000000
EV07	5	10	0.00015	1	31.79	100000000
EV07	6	10	8.81e-05	1	32.57	100000000
EV07	6	10	8.31e-05	1	32.65	100000000
EV07	8	10		0		100000000
EV07	8	10		0		100000000
EV08	0	1		0		100000000
EV08	0	1		0		100000000
EV08	1	1	0.00495	1	26.67	100000000
EV08	1	1	0.00471	1	26.75	100000000
EV08	2	1	0.0132	1	25.24	100000000
EV08	2	1	0.0123	1	25.35	100000000
EV08	5	1		0		100000000
EV08	5	1		0		100000000
EV08	6	1		0		100000000
EV08	6	1		0		100000000
EV08	0	10		0		100000000
EV08	0	10		0		100000000
EV08	1	10	0.000338	1	30.6	100000000
EV08	1	10	0.0004	1	30.35	100000000
EV08	2	10	0.00105	1	28.94	100000000
EV08	2	10	0.00109	1	28.89	100000000
EV08	5	10		0		100000000
EV08	5	10		0		100000000
EV08	6	10		0		100000000
EV08	6	10		0		100000000
EV09	0	1		0		100000000
EV09	0	1	0.000106	1	32.89	100000000
EV09	1	1	0.000526	1	30.52	100000000
EV09	1	1	0.000432	1	30.81	100000000
EV09	2	1	0.00426	1	27.42	100000000
EV09	2	1	0.00439	1	27.37	100000000
EV09	3	1	0.0035	1	27.71	100000000
EV09	3	1	0.00371	1	27.62	100000000
EV09	4	1	0.013	1	25.76	100000000
EV09	4	1	0.0115	1	25.95	100000000
EV09	5	1	0.00362	1	27.66	100000000
EV09	5	1	0.0032	1	27.84	100000000
EV09	6	1	0.00246	1	28.23	100000000
EV09	6	1	0.00231	1	28.32	100000000
EV09	7	1	0.000529	1	30.51	100000000
EV09	7	1	0.000452	1	30.74	100000000
EV09	8	1	0.000161	1	32.27	100000000
EV09	8	1	0.000154	1	32.33	100000000
EV09	0	10	1.44e-05	1	35.85	100000000
EV09	0	10	1.04e-05	0	36.33	100000000
EV09	1	10	1.73e-05	1	35.58	100000000
EV09	1	10	5.23e-05	1	33.94	100000000
EV09	2	10	0.000258	1	31.57	100000000
EV09	2	10	0.000334	1	31.19	100000000
EV09	3	10	0.000213	1	31.85	100000000
EV09	3	10	0.000315	1	31.28	100000000
EV09	4	10	0.000703	1	30.09	100000000
EV09	4	10	0.000758	1	29.97	100000000
EV09	5	10	0.000231	1	31.74	100000000
EV09	5	10	0.000194	1	32	100000000
EV09	6	10	0.000164	1	32.25	100000000
EV09	6	10	0.000189	1	32.03	100000000
EV09	7	10	4.24e-05	1	34.25	100000000
EV09	7	10	5.22e-05	1	33.94	100000000
EV09	8	10	8.81e-06	0	36.57	100000000
EV09	8	10	1.31e-05	1	35.98	100000000
EV19	0	1	5.35e-05	1	33.9	10000000000
EV19	0	1	4e-05	1	34.33	10000000000
EV19	1	1	0.00191	1	28.61	10000000000
EV19	1	1	0.00201	1	28.53	10000000000
EV19	1.5	1	0.0119	1	25.89	10000000000
EV19	1.5	1	0.0116	1	25.93	10000000000
EV19	3	1	0.0452	1	23.92	10000000000
EV19	3	1	0.0437	1	23.97	10000000000
EV19	4	1	0.00277	1	28.05	10000000000
EV19	4	1	0.00249	1	28.22	10000000000
EV19	5	1	0.000346	1	31.14	10000000000
EV19	5	1	0.000258	1	31.57	10000000000
EV19	6	1	0.000133	1	32.56	10000000000
EV19	6	1	9.39e-05	1	33.07	10000000000
EV19	7	1	0.000542	1	30.47	10000000000
EV19	7	1	0.00045	1	30.75	10000000000
EV19	0	10	4.38e-06	0	37.61	10000000000
EV19	0	10		0		10000000000
EV19	1	10	0.000195	1	31.99	10000000000
EV19	1	10	0.000182	1	32.09	10000000000
EV19	1.5	10	0.00104	1	29.5	10000000000
EV19	1.5	10	0.00117	1	29.34	10000000000
EV19	3	10	0.00461	1	27.3	10000000000
EV19	3	10	0.00474	1	27.26	10000000000
EV19	4	10	0.000227	1	31.76	10000000000
EV19	4	10	0.0003	1	31.35	10000000000
EV19	5	10	2.02e-05	1	35.35	10000000000
EV19	5	10	1.51e-05	1	35.78	10000000000
EV19	6	10	8.36e-06	0	36.65	10000000000
EV19	6	10	1.41e-05	1	35.88	10000000000
EV19	7	10	6.2e-05	1	33.68	10000000000
EV19	7	10	7.95e-05	1	33.32	10000000000
EV21	1	1	4.96e-05	1	34.01	10000000000
EV21	1	1	6.98e-05	1	33.51	10000000000
EV21	2	1	0.00147	1	28.99	10000000000
EV21	2	1	0.00132	1	29.16	10000000000
EV21	3	1	0.0024	1	28.27	10000000000
EV21	3	1	0.00255	1	28.18	10000000000
EV21	4	1	0.000657	1	30.19	10000000000
EV21	4	1	0.000539	1	30.48	10000000000
EV21	5	1	0.000388	1	30.97	10000000000
EV21	5	1	0.000378	1	31.01	10000000000
EV21	6	1	0.000152	1	32.36	10000000000
EV21	6	1	0.000111	1	32.82	10000000000
EV21	7	1	0.000166	1	32.22	10000000000
EV21	7	1	0.000181	1	32.09	10000000000
EV21	8	1	0.000651	1	30.2	10000000000
EV21	8	1	0.000595	1	30.33	10000000000
EV21	1	10	9.32e-06	0	36.49	10000000000
EV21	1	10	1.71e-05	1	35.59	10000000000
EV21	2	10	0.000123	1	32.67	10000000000
EV21	2	10	0.000115	1	32.76	10000000000
EV21	3	10	0.000271	1	31.5	10000000000
EV21	3	10	0.000293	1	31.38	10000000000
EV21	4	10	4.2e-05	1	34.26	10000000000
EV21	4	10	4.22e-05	1	34.26	10000000000
EV21	5	10	4.03e-05	1	34.3	10000000000
EV21	5	10	3.54e-05	1	34.51	10000000000
EV21	6	10	1.65e-05	1	35.65	10000000000
EV21	6	10	1.06e-05	0	36.3	10000000000
EV21	7	10	5.63e-06	0	37.24	10000000000
EV21	7	10	1.28e-05	1	36.02	10000000000
EV21	8	10	4.16e-05	1	34.27	10000000000
EV21	8	10	6.75e-05	1	33.56	10000000000
EV22	1	1	0.00232	1	28.32	10000000000
EV22	1	1	0.00241	1	28.26	10000000000
EV22	1.5	1	0.0186	1	25.24	10000000000
EV22	1.5	1	0.0186	1	25.23	10000000000
EV22	2	1	0.0473	1	23.85	10000000000
EV22	2	1	0.0445	1	23.94	10000000000
EV22	3	1	0.0908	1	22.89	10000000000
EV22	3	1	0.0822	1	23.03	10000000000
EV22	4	1	0.00345	1	27.73	10000000000
EV22	4	1	0.00238	1	28.28	10000000000
EV22	5	1	0.00164	1	28.84	10000000000
EV22	5	1	0.00169	1	28.78	10000000000
EV22	6	1	0.000799	1	29.9	10000000000
EV22	6	1	0.000817	1	29.86	10000000000
EV22	1	10	0.000316	1	31.27	10000000000
EV22	1	10	0.000209	1	31.88	10000000000
EV22	1.5	10	0.00183	1	28.67	10000000000
EV22	1.5	10	0.00175	1	28.74	10000000000
EV22	2	10	0.00436	1	27.39	10000000000
EV22	2	10	0.00394	1	27.53	10000000000
EV22	3	10	0.00964	1	26.21	10000000000
EV22	3	10	0.00796	1	26.49	10000000000
EV22	4	10	0.00042	1	30.85	10000000000
EV22	4	10	0.000337	1	31.18	10000000000
EV22	5	10	0.000214	1	31.85	10000000000
EV22	5	10	0.000202	1	31.94	10000000000
EV22	6	10	9.83e-05	1	33	10000000000
EV22	6	10	8.19e-05	1	33.27	10000000000
EV23	0	1	0.000235	1	31.71	10000000000
EV23	0	1	0.000172	1	32.17	10000000000
EV23	1	1	0.00148	1	28.98	10000000000
EV23	1	1	0.00146	1	29.01	10000000000
EV23	1.5	1	0.00497	1	27.19	10000000000
EV23	1.5	1	0.00486	1	27.22	10000000000
EV23	2	1	0.00508	1	27.16	10000000000
EV23	2	1	0.00492	1	27.21	10000000000
EV23	3	1	0.0201	1	25.12	10000000000
EV23	3	1	0.0212	1	25.04	10000000000
EV23	4	1	0.0297	1	24.54	10000000000
EV23	4	1	0.0264	1	24.72	10000000000
EV23	5	1	0.00488	1	27.22	10000000000
EV23	5	1	0.00484	1	27.23	10000000000
EV23	6	1	0.00571	1	26.99	10000000000
EV23	6	1	0.00555	1	27.03	10000000000
EV23	0	10	1.7e-05	1	35.6	10000000000
EV23	0	10	2.19e-05	1	35.23	10000000000
EV23	1	10	0.000128	1	32.61	10000000000
EV23	1	10	0.000137	1	32.5	10000000000
EV23	1.5	10	0.000541	1	30.48	10000000000
EV23	1.5	10	0.000457	1	30.73	10000000000
EV23	2	10	0.000447	1	30.76	10000000000
EV23	2	10	0.000432	1	30.81	10000000000
EV23	3	10	0.00219	1	28.41	10000000000
EV23	3	10	0.00194	1	28.58	10000000000
EV23	4	10	0.00339	1	27.76	10000000000
EV23	4	10	0.0025	1	28.21	10000000000
EV23	5	10	0.000498	1	30.6	10000000000
EV23	5	10	0.000473	1	30.67	10000000000
EV23	6	10	0.00062	1	30.27	10000000000
EV23	6	10	0.000455	1	30.73	10000000000
EV24	0	1		0		10000000000
EV24	0	1		0		10000000000
EV24	1	1	0.00471	1	27.16	10000000000
EV24	1	1	0.005	1	27.07	10000000000
EV24	1.5	1	0.0135	1	25.56	10000000000
EV24	1.5	1	0.0158	1	25.32	10000000000
EV24	2	1	0.0408	1	23.88	10000000000
EV24	2	1	0.0431	1	23.79	10000000000
EV24	4	1	0.0406	1	23.89	10000000000
EV24	4	1	0.0402	1	23.9	10000000000
EV24	5	1	0.0124	1	25.68	10000000000
EV24	5	1	0.0127	1	25.65	10000000000
EV24	0	10		0		10000000000
EV24	0	10		0		10000000000
EV24	1	10	0.000418	1	30.84	10000000000
EV24	1	10	0.000451	1	30.72	10000000000
EV24	1.5	10	0.00102	1	29.49	10000000000
EV24	1.5	10	0.00111	1	29.36	10000000000
EV24	2	10	0.00318	1	27.76	10000000000
EV24	2	10	0.00395	1	27.43	10000000000
EV24	4	10	0.00362	1	27.56	10000000000
EV24	4	10	0.00307	1	27.81	10000000000
EV24	5	10	0.00116	1	29.29	10000000000
EV24	5	10	0.00114	1	29.32	10000000000
EV25	1	1	0.00396	1	27.53	10000000000
EV25	1	1	0.00411	1	27.47	10000000000
EV25	1.3	1	0.0424	1	24.02	10000000000
EV25	1.3	1	0.04	1	24.1	10000000000
EV25	1.6	1	0.0713	1	23.25	10000000000
EV25	1.6	1	0.0688	1	23.3	10000000000
EV25	3	1	0.106	1	22.66	10000000000
EV25	3	1	0.0997	1	22.75	10000000000
EV25	4	1	0.0102	1	26.13	10000000000
EV25	4	1	0.00992	1	26.17	10000000000
EV25	4.5	1	0.00463	1	27.3	10000000000
EV25	4.5	1	0.00434	1	27.39	10000000000
EV25	5	1	0.000978	1	29.6	10000000000
EV25	5	1	0.000973	1	29.61	10000000000
EV25	1	10	0.000461	1	30.71	10000000000
EV25	1	10	0.000365	1	31.06	10000000000
EV25	1.3	10	0.00478	1	27.25	10000000000
EV25	1.3	10	0.00455	1	27.32	10000000000
EV25	1.6	10	0.00717	1	26.65	10000000000
EV25	1.6	10	0.00608	1	26.89	10000000000
EV25	3	10	0.0114	1	25.97	10000000000
EV25	3	10	0.0112	1	25.99	10000000000
EV25	4	10	0.000974	1	29.6	10000000000
EV25	4	10	0.000964	1	29.62	10000000000
EV25	4.5	10	0.000464	1	30.7	10000000000
EV25	4.5	10	0.000473	1	30.67	10000000000
EV25	5	10	6.93e-05	1	33.52	10000000000
EV25	5	10	8.68e-05	1	33.19	10000000000
EV26	0	1		0		1000000000
EV26	0	1		0		1000000000
EV26	1	1		0		1000000000
EV26	1	1		0		1000000000
EV26	2	1	0.00113	1	29.24	1000000000
EV26	2	1	0.00114	1	29.23	1000000000
EV26	3	1	0.00294	1	27.89	1000000000
EV26	3	1	0.00301	1	27.86	1000000000
EV26	4	1	0.00144	1	28.89	1000000000
EV26	4	1	0.00134	1	28.99	1000000000
EV26	5	1	0.00077	1	29.77	1000000000
EV26	5	1	0.000818	1	29.69	1000000000
EV26	6	1	0.00375	1	27.55	1000000000
EV26	6	1	0.00374	1	27.55	1000000000
EV26	7	1	0.00551	1	27.01	1000000000
EV26	7	1	0.0052	1	27.09	1000000000
EV26	8	1	0.000187	1	31.76	1000000000
EV26	8	1		0		1000000000
EV26	0	10		0		1000000000
EV26	0	10		0		1000000000
EV26	1	10		0		1000000000
EV26	1	10		0		1000000000
EV26	2	10	0.000148	1	32.09	1000000000
EV26	2	10	0.000109	1	32.52	1000000000
EV26	3	10	0.000244	1	31.39	1000000000
EV26	3	10	0.000356	1	30.86	1000000000
EV26	4	10	0.000168	1	31.92	1000000000
EV26	4	10	0.000173	1	31.87	1000000000
EV26	5	10	6.22e-05	1	33.31	1000000000
EV26	5	10	0.000101	1	32.62	1000000000
EV26	6	10		0		1000000000
EV26	6	10	0.000435	1	30.58	1000000000
EV26	7	10		0		1000000000
EV26	7	10	0.000656	1	30	1000000000
EV26	8	10		0		1000000000
EV26	8	10	1.69e-05	1	35.14	1000000000
EV27	0	1		0		1000000000
EV27	0	1		0		1000000000
EV27	1	1	0.00271	1	28	1000000000
EV27	1	1	0.00253	1	28.1	1000000000
EV27	2	1	0.00585	1	26.92	1000000000
EV27	2	1	0.00641	1	26.8	1000000000
EV27	3	1	0.00486	1	27.18	1000000000
EV27	3	1	0.00593	1	26.9	1000000000
EV27	4	1	0.00155	1	28.79	1000000000
EV27	4	1	0.00188	1	28.52	1000000000
EV27	6	1	0.000689	1	29.93	1000000000
EV27	6	1	0.000733	1	29.84	1000000000
EV27	7	1	1.72e-05	1	35.12	1000000000
EV27	7	1	9.25e-06	0	35.99	1000000000
EV27	8	1		0		1000000000
EV27	8	1		0		1000000000
EV27	0	10		0		1000000000
EV27	0	10		0		1000000000
EV27	1	10	0.000307	1	31.06	1000000000
EV27	1	10	0.000238	1	31.42	1000000000
EV27	2	10	0.000698	1	29.91	1000000000
EV27	2	10	0.00054	1	30.27	1000000000
EV27	3	10	0.000453	1	30.52	1000000000
EV27	3	10	0.000378	1	30.77	1000000000
EV27	4	10	0.0002	1	31.67	1000000000
EV27	4	10	0.000124	1	32.34	1000000000
EV27	6	10	5.16e-05	1	33.57	1000000000
EV27	6	10	5.2e-05	1	33.56	1000000000
EV27	7	10		0		1000000000
EV27	7	10	1.8e-06	0	38.29	1000000000
EV27	8	10		0		1000000000
EV27	8	10		0		1000000000
EV28	0	1		0		1000000000
EV28	0	1		0		1000000000
EV28	1	1		0		1000000000
EV28	1	1		0		1000000000
EV28	2	1	0.00729	1	26.61	1000000000
EV28	2	1	0.00785	1	26.51	1000000000
EV28	3	1	0.0127	1	25.84	1000000000
EV28	3	1	0.0142	1	25.68	1000000000
EV28	4	1	0.00583	1	26.93	1000000000
EV28	4	1	0.00563	1	26.98	1000000000
EV28	5	1	0.00455	1	27.28	1000000000
EV28	5	1	0.00453	1	27.28	1000000000
EV28	6	1	1.87e-06	0	38.24	1000000000
EV28	6	1		0		1000000000
EV28	0	10		0		1000000000
EV28	0	10		0		1000000000
EV28	1	10		0		1000000000
EV28	1	10		0		1000000000
EV28	2	10	0.00053	1	30.3	1000000000
EV28	2	10	0.000496	1	30.39	1000000000
EV28	3	10	0.00137	1	28.97	1000000000
EV28	3	10	0.00133	1	29.01	1000000000
EV28	4	10	0.000316	1	31.02	1000000000
EV28	4	10	0.000538	1	30.28	1000000000
EV28	5	10	0.000346	1	30.9	1000000000
EV28	5	10	0.000444	1	30.55	1000000000
EV28	6	10		0		1000000000
EV28	6	10		0		1000000000
EV29	0	1	0	0		10000000000
EV29	0	1	0	0		10000000000
EV29	1	1	0.00169	1		10000000000
EV29	1	1	0.0018	1		10000000000
EV29	2	1	0.00945	1		10000000000
EV29	2	1	0.0103	1		10000000000
EV29	3	1	0.0102	1		10000000000
EV29	3	1	0.0099	1		10000000000
EV29	4	1	0.00496	1		10000000000
EV29	4	1	0.00444	1		10000000000
EV29	5	1	0.00367	1		10000000000
EV29	5	1	0.0037	1		10000000000
EV29	6	1	7.8e-05	1		10000000000
EV29	6	1	5.31e-05	1		10000000000
EV29	7	1	0	0		10000000000
EV29	7	1	0	0		10000000000
EV29	0	10	0	0		10000000000
EV29	0	10	0	0		10000000000
EV29	1	10	0.000168	1		10000000000
EV29	1	10	0.000131	1		10000000000
EV29	2	10	0.00102	1		10000000000
EV29	2	10	0.000955	1		10000000000
EV29	3	10	0.000852	1		10000000000
EV29	3	10	0.000889	1		10000000000
EV29	4	10	0.000704	1		10000000000
EV29	4	10	0.000593	1		10000000000
EV29	5	10	0.000421	1		10000000000
EV29	5	10	0.000471	1		10000000000
EV29	6	10	0	0		10000000000
EV29	6	10	0	0		10000000000
EV29	7	10	0	0		10000000000
EV29	7	10	0	0		10000000000
EV30	0	1		0		10000000000
EV30	0	1		0		10000000000
EV30	1	1	0.00552	1	27	10000000000
EV30	1	1	0.00534	1	27.05	10000000000
EV30	2	1	0.00571	1	26.96	10000000000
EV30	2	1	0.00548	1	27.02	10000000000
EV30	3	1	0.00356	1	27.62	10000000000
EV30	3	1	0.00371	1	27.56	10000000000
EV30	4	1	0.0232	1	24.99	10000000000
EV30	4	1	0.0246	1	24.9	10000000000
EV30	5	1	0.0213	1	25.11	10000000000
EV30	5	1	0.0229	1	25	10000000000
EV30	0	10		0		10000000000
EV30	0	10		0		10000000000
EV30	1	10	0.000448	1	30.53	10000000000
EV30	1	10	0.000456	1	30.51	10000000000
EV30	2	10	0.00075	1	29.81	10000000000
EV30	2	10	0.000748	1	29.81	10000000000
EV30	3	10	0.00039	1	30.73	10000000000
EV30	3	10	0.000329	1	30.97	10000000000
EV30	4	10	0.00289	1	27.91	10000000000
EV30	4	10	0.00272	1	28	10000000000
EV30	5	10	0.0025	1	28.12	10000000000
EV30	5	10	0.00226	1	28.26	10000000000
EV31	0	1		0		10000000000
EV31	0	1		0		10000000000
EV31	1	1	2.7e-05	1	34.48	10000000000
EV31	1	1	3.38e-05	1	34.17	10000000000
EV31	2	1	1.89e-05	1	34.98	10000000000
EV31	2	1	4.4e-05	1	33.8	10000000000
EV31	3	1	7.2e-05	1	33.11	10000000000
EV31	3	1	7.13e-05	1	33.12	10000000000
EV31	4	1	1.16e-05	0	35.67	10000000000
EV31	4	1	2.31e-05	1	34.7	10000000000
EV31	5	1	5.88e-05	1	33.39	10000000000
EV31	5	1	6.26e-05	1	33.3	10000000000
EV31	6	1	3.23e-05	1	34.23	10000000000
EV31	6	1	4.82e-05	1	33.67	10000000000
EV31	7	1	9.33e-06	0	35.98	10000000000
EV31	7	1	1.86e-05	1	35	10000000000
EV31	0	10		0		10000000000
EV31	0	10		0		10000000000
EV31	1	10	4.65e-06	0	36.96	10000000000
EV31	1	10	1.57e-06	0	38.48	10000000000
EV31	2	10	1.75e-06	0	38.33	10000000000
EV31	2	10	5.19e-06	0	36.8	10000000000
EV31	3	10	1.2e-05	0	35.62	10000000000
EV31	3	10	5.11e-06	0	36.82	10000000000
EV31	4	10		0		10000000000
EV31	4	10	8.42e-06	0	36.12	10000000000
EV31	5	10	5.08e-06	0	36.83	10000000000
EV31	5	10	1.07e-05	0	35.79	10000000000
EV31	6	10	6.02e-06	0	36.59	10000000000
EV31	6	10	1.58e-06	0	38.48	10000000000
EV31	7	10	1.77e-06	0	38.32	10000000000
EV31	7	10		0		10000000000

## Sheet: ClinicalData
VolunteerID	Day	ETECPos	AbPainCramps	Diarrhea	DiarrheaGrade	Cipro
EV01	0	0	0	0	0	0
EV01	1	1	0	0	0	0
EV01	2	1	0	0	0	0
EV01	3	1	0	0	0	0
EV01	4	1	0	0	0	0
EV01	5	1	0	0	0	1
EV01	6	1	0	0	0	1
EV01	7	1	0	0	0	1
EV01	8	0	0	0	0	0
EV02	0	0	0	0	0	0
EV02	1	1	0	0	0	0
EV02	2	1	0	0	0	0
EV02	3	1	0	0	0	0
EV02	4	1	0	0	0	0
EV02	5	1	0	0	0	1
EV02	6	1	0	0	0	1
EV02	7	0	0	0	0	1
EV02	8	0	0	0	0	0
EV03	0	0	0	0	0	0
EV03	1	0	0	0	0	0
EV03	2	0	0	0	0	0
EV03	3	0	0	0	0	0
EV03	4	0	0	0	0	0
EV03	5	0	0	0	0	1
EV03	6	0	0	0	0	1
EV03	7	0	0	0	0	1
EV03	8	0	0	0	0	0
EV04	0	0	0	0	0	0
EV04	1	1	0	0	0	0
EV04	2	1	0	0	0	0
EV04	3	1	0	0	0	0
EV04	4	1	0	0	0	0
EV04	5	1	0	0	0	1
EV04	6	1	0	0	0	1
EV04	7	1	0	0	0	1
EV04	8	0	0	0	0	0
EV05	0	0	0	0	0	0
EV05	1	1	0	0	0	0
EV05	2	1	1	1	1	0
EV05	3	1	1	0	0	0
EV05	4	1	0	0	0	0
EV05	5	1	0	0	0	1
EV05	6	1	0	0	0	1
EV05	7	0	0	0	0	1
EV05	8	0	0	0	0	0
EV06	0	0	0	0	0	0
EV06	1	1	0	0	0	0
EV06	2	1	0	0	0	0
EV06	3	1	0	0	0	0
EV06	4	1	0	0	0	0
EV06	5	1	0	0	0	1
EV06	6	1	0	0	0	1
EV06	7	0	0	0	0	1
EV06	8	0	0	0	0	0
EV07	0	0	0	0	0	0
EV07	1	1	0	0	0	0
EV07	2	1	0	0	0	0
EV07	3	1	0	0	0	0
EV07	4	1	0	0	0	0
EV07	5	1	0	0	0	1
EV07	6	1	0	0	0	1
EV07	7	0	0	0	0	1
EV07	8	0	0	0	0	0
EV08	0	0	1	0	0	0
EV08	1	1	0	0	0	0
EV08	2	1	0	1	3	1
EV08	3	0	1	1	3	1
EV08	4	0	2	1	3	1
EV08	5	0	0	0	0	0
EV08	6	0	0	0	0	0
EV08	7	0	0	0	0	0
EV08	8	0	0	0	0	0
EV09	0	0	0	0	0	0
EV09	1	1	0	0	0	0
EV09	2	1	0	0	0	0
EV09	3	1	1	0	0	0
EV09	4	1	1	0	0	0
EV09	5	1	0	0	0	1
EV09	6	1	0	0	0	1
EV09	7	0	0	0	0	1
EV09	8	0	0	0	0	0
EV19	0	0	0	0	0	0
EV19	1	1	0	1	3	1
EV19	1.5	1	0	0	0	1
EV19	2	1	0	0	0	1
EV19	3	1	0	0	0	1
EV19	4	1	0	0	0	0
EV19	5	0	0	0	0	0
EV19	6	0	0	0	0	0
EV19	7	0	0	0	0	0
EV19	8	0	0	0	0	0
EV21	0	0	0	0	0	0
EV21	1	1	0	0	0	0
EV21	2	1	0	0	0	0
EV21	3	1	0	0	0	0
EV21	4	1	0	0	0	0
EV21	5	1	0	0	0	1
EV21	6	0	0	0	0	1
EV21	7	0	0	0	0	1
EV21	8	0	0	0	0	0
EV22	0	0	0	0	0	0
EV22	1	1	1	1	3	1
EV22	1.5	1	1	0	0	1
EV22	2	1	2	0	0	1
EV22	3	1	2	0	0	1
EV22	4	1	2	0	0	0
EV22	5	0	2	0	0	0
EV22	6	0	0	0	0	0
EV22	7	0	0	0	0	0
EV22	8	0	0	0	0	0
EV23	0	1	0	0	0	0
EV23	1	1	1	1	1	0
EV23	1.5	1	0	0	0	0
EV23	2	1	0	0	0	1
EV23	3	1	0	0	0	1
EV23	4	0	0	0	0	1
EV23	5	0	0	0	0	0
EV23	6	0	0	0	0	0
EV23	7	0	0	0	0	0
EV23	8	0	0	0	0	0
EV24	0	0	0	0	0	0
EV24	1	1	1	1	2	0
EV24	1.5	1	1	0	0	0
EV24	2	1	2	0	0	1
EV24	3	1	1	0	0	1
EV24	4	0	0	0	0	1
EV24	5	0	0	0	0	0
EV24	6	0	0	0	0	0
EV24	7	0	0	0	0	0
EV24	8	0	0	0	0	0
EV25	0	0	0	0	0	0
EV25	1	1	2	1	3	1
EV25	1.3	1	0	1	3	1
EV25	1.6	1	0	1	3	1
EV25	2	1	0	1	3	1
EV25	3	1	0	1	3	1
EV25	4	0	0	0	0	0
EV25	4.5	0	0	0	0	0
EV25	5	0	0	0	0	0
EV25	6	0	0	0	0	0
EV25	7	0	0	0	0	0
EV25	8	0	0	0	0	0
EV26	0	0	0	0	0	0
EV26	1	1	0	0	0	0
EV26	2	1	0	0	0	0
EV26	3	1	0	0	0	0
EV26	4	1	0	0	0	0
EV26	5	1	0	0	0	1
EV26	6	0	0	0	0	1
EV26	7	1	0	0	0	1
EV26	8	0	0	0	0	0
EV27	0	0	0	0	0	0
EV27	1	1	1	0	0	0
EV27	2	1	1	0	0	0
EV27	3	1	0	0	0	0
EV27	4	1	0	0	0	0
EV27	5	1	0	0	0	1
EV27	6	0	0	0	0	1
EV27	7	0	0	0	0	1
EV27	8	0	0	0	0	0
EV28	0	0	0	0	0	0
EV28	1	1	0	0	0	0
EV28	2	1	2	1	3	0
EV28	3	1	2	0	0	1
EV28	4	0	1	0	0	1
EV28	5	0	2	0	0	1
EV28	6	0	0	0	0	0
EV28	7	0	0	0	0	0
EV28	8	0	0	0	0	0
EV29	0	1	0	0	0	0
EV29	1	1	0	0	0	0
EV29	2	1	0	1	1	0
EV29	3	1	1	0	0	0
EV29	4	1	1	0	0	1
EV29	5	0	0	0	0	1
EV29	6	0	0	0	0	1
EV29	7	0	0	0	0	0
EV29	8	0	0	0	0	0
EV30	0	0	0	0	0	0
EV30	1	1	1	1	2	0
EV30	2	1	2	0	0	0
EV30	3	1	0	0	0	1
EV30	4	0	0	0	0	1
EV30	5	0	0	0	0	1
EV30	6	0	0	0	0	0
EV30	7	0	0	0	0	0
EV30	8	0	0	0	0	0
EV31	0	0	0	0	0	0
EV31	1	1	0	0	0	0
EV31	2	1	0	0	0	0
EV31	3	1	1	0	0	0
EV31	4	1	0	0	0	0
EV31	5	1	0	0	0	1
EV31	6	0	0	0	0	1
EV31	7	0	0	0	0	1
EV31	8	0	0	0	0	0

## Sheet: MissingData
VolunteerID	Day	CauseMissing
EV01	0	1
EV01	7	0
EV02	8	1
EV03	7	1
EV04	3	0
EV05	1	1
EV05	3	1
EV05	4	1
EV07	3	0
EV07	4	1
EV07	7	0
EV08	3	0
EV08	4	0
EV19	2	1
EV19	8	1
EV21	0	1
EV22	0	0
EV22	7	1
EV23	7	1
EV24	3	1
EV24	6	1
EV25	0	1
EV25	2	1
EV25	6	1
EV27	5	0
EV28	7	0
EV30	6	0
EV30	7	0
EV31	8	0

## Sheet: SeverityData
VolunteerID	DiseaseSeverity
EV01	0
EV02	1
EV03	0
EV04	2
EV05	2
EV06	0
EV07	0
EV08	8
EV09	3
EV19	4
EV21	0
EV22	5
EV23	2
EV24	3
EV25	5
EV26	0
EV27	1
EV28	3
EV29	2
EV30	3
EV31	1

## Sheet: ImmuneData
VolunteerID	Protein	Ig	Baseline	MFIMaxChangeMin50
EV01	YghJ	IgA	2318	4042
EV02	YghJ	IgA	3857	7353
EV03	YghJ	IgA	4231	50
EV04	YghJ	IgA	10054	1314
EV05	YghJ	IgA	9815	10958
EV06	YghJ	IgA	11382	5539
EV07	YghJ	IgA	3313	173
EV08	YghJ	IgA	5932	1141
EV09	YghJ	IgA	9085	4824
EV19	YghJ	IgA	9938	4288
EV21	YghJ	IgA	3195	130
EV22	YghJ	IgA	3944	861
EV23	YghJ	IgA	1302	10605
EV24	YghJ	IgA	9836	7840
EV25	YghJ	IgA	5447	10622
EV26	YghJ	IgA	2635	3611
EV27	YghJ	IgA	4049	1232
EV28	YghJ	IgA	3253	8090
EV29	YghJ	IgA	5878	4945
EV30	YghJ	IgA	7497	4419
EV31	YghJ	IgA	11627	2978
EV01	YghJ	IgG	5270	7331
EV02	YghJ	IgG	4071	8902
EV03	YghJ	IgG	34802	50
EV04	YghJ	IgG	6146	17273
EV05	YghJ	IgG	22818	36074
EV06	YghJ	IgG	17704	71099
EV07	YghJ	IgG	13947	864
EV08	YghJ	IgG	20106	10567
EV09	YghJ	IgG	7255	43222
EV19	YghJ	IgG	15416	17560
EV21	YghJ	IgG	18733	10006
EV22	YghJ	IgG	14792	15462
EV23	YghJ	IgG	5704	21193
EV24	YghJ	IgG	23472	30978
EV25	YghJ	IgG	18221	18821
EV26	YghJ	IgG	19493	2069
EV27	YghJ	IgG	7916	11622
EV28	YghJ	IgG	6596	15599
EV29	YghJ	IgG	28745	11237
EV30	YghJ	IgG	10520	46356
EV31	YghJ	IgG	24856	8413
EV01	CS5	IgA	1155	8875
EV02	CS5	IgA	50	20179
EV03	CS5	IgA	158	50
EV04	CS5	IgA	50	7732
EV05	CS5	IgA	233	18249
EV06	CS5	IgA	1299	14214
EV07	CS5	IgA	164	50
EV08	CS5	IgA	293	3242
EV09	CS5	IgA	50	15384
EV19	CS5	IgA	222	22378
EV21	CS5	IgA	540	229
EV22	CS5	IgA	50	3001
EV23	CS5	IgA	50	18792
EV24	CS5	IgA	50	26985
EV25	CS5	IgA	326	27671
EV26	CS5	IgA	75	10675
EV27	CS5	IgA	50	878
EV28	CS5	IgA	615	15572
EV29	CS5	IgA	80	21498
EV30	CS5	IgA	50	15800
EV31	CS5	IgA	542	35163
EV01	CS5	IgG	1306	7744
EV02	CS5	IgG	50	3849
EV03	CS5	IgG	1636	50
EV04	CS5	IgG	50	1773
EV05	CS5	IgG	760	10377
EV06	CS5	IgG	1213	12488
EV07	CS5	IgG	1156	1051
EV08	CS5	IgG	1000	6493
EV09	CS5	IgG	258	7390
EV19	CS5	IgG	1465	2174
EV21	CS5	IgG	885	2976
EV22	CS5	IgG	102	6470
EV23	CS5	IgG	151	9114
EV24	CS5	IgG	50	10652
EV25	CS5	IgG	381	3916
EV26	CS5	IgG	183	1249
EV27	CS5	IgG	50	2978
EV28	CS5	IgG	1555	6561
EV29	CS5	IgG	292	8494
EV30	CS5	IgG	50	12852
EV31	CS5	IgG	107	12260
